# Supplementary material for: Paper-Based Electrochemical Biosensors for Voltammetric Detection of miRNA Biomarkers Using Reduced Graphene Oxide or MoS2 Nanosheets Decorated with Gold Nanoparticle Electrodes
Source: Biosensors (Basel). 2021 Jul 13;11(7):236. doi: 10.3390/bios11070236 (PMC8301884; doi:10.3390/bios11070236)
Supplement: Supplementary file 1 [file biosensors-11-00236-s001.zip]

Archive with 1 entries (1 files):
- biosensors-1260161-supplementary.pdf
